# Supplementary material for: Effect of High Ratio of n-6/n-3 PUFAs on Depression: A Meta-Analysis of Prospective Studies
Source: Front Nutr. 2022 May 19;9:889576. doi: 10.3389/fnut.2022.889576 (PMC9164255; doi:10.3389/fnut.2022.889576)
Supplement: Supplementary file 1 [file Table_1.XLSX]

## Sheet: Original data
Study	Year	Country	Regions	Population	Sex	Simple Size	Subject Number	Exposure	OR	95%CI	follow-up time	Adjusted Age	Adjusted BMI	Adjusted energy	Adjusted education	Adjusted smoke	Adjusted drink	Risk expression	Quality assessment
Yoshihiro Miyake, et al (2006)	2006	Japan	Asia	pregnant woman	F	865	121	food intake	1.03	0.6~1.82	2–9 months postpartum	1	1	0	1	1	0	OR	2
Michel Lucas, et al (2011)	2011	USA	America	healthy people	F	54632	2823	food intake	1.35	1.11~1.64	10	1	0	0	0	1	0	RR	1
Anu Ruusunen, et al (2011)	2011	Finland	Europe	healthy people	M	2077	46	blood	0.97	0.49~2	18.3	1	1	0	0	1	1	RR	1
Emmanuelle Kesse-Guyot, et al (2012)	2012	France	Europe	healthy people	F/M	1235	140	food intake	0.98	0.58~1.65	15	1	1	1	1	1	1	OR	2
Camilla M.M. da Rocha, et al (2012)	2012	Brazil	America	pregnant woman	F	106	28	food intake	2.5	1.21~5.14	at least 30 days post‐partum	0	0	0	0	0	0	OR	2
Mary F F Chong, et al (2015)	2015	Singapore	Asia	pregnant woman	F	698	72	blood	0.7	0.09~5.14	3 mothers postgratum	0	1	0	0	0	0	OR	1
T. J. P. Pinto, et al (2017)	2017	Brazil	America	pregnant woman	F	138	24	blood	1.4	1.09~1.79	pregnant women	1	1	0	0	0	0	OR	1
Y J Matsuoka, et al(2017)	2017	Japan	Asia	healthy people	F/M	1181	99	food intake	1.16	0.64~2.08	10	1	0	0	0	1	1	OR	1
Chika Horikawa, et al (2018)	2018	Japan	Asia	healthy people	F/M	2335	515	food intake	1.36	1.1~1.69	8.1	1	1	1	1	1	1	HR	1
Axelle Hoge, et al (2019)	2019	Belgium	America	pregnant woman	F	71	17	blood	2.31	1.2~4.45	one year after delivery	0	0	0	0	0	0	OR	2
Thesing CS, et al (2019)	2019	Netherlands	Europe	healthy people	F/M	474	131	blood	0.9	0.76~1.06	8	1	0	0	1	1	1	HR	1
David Mongan, et al (2021)	2021	Britain	Europe	healthy people	F/M	2505	157	blood	1.02	0.79~1.32	7	1	1	0	0	1	0	OR	1
